# Supplementary material for: Interplay between Learning and Voluntary Wheel Running in Male C57BL/6NCrl Mice
Source: Int J Mol Sci. 2023 Feb 21;24(5):4259. doi: 10.3390/ijms24054259 (PMC10001624; doi:10.3390/ijms24054259)
Supplement: Supplementary file 1 [file ijms-24-04259-s001.zip › Table S1.xlsx]

## Sheet: Sheet1
		IntelliCage											PhenoMaster						Urine Corticosterone (mg/mol creatinine)					Body weight (g)
Running wheel group		Visits_free adaptation	Visits_duration_free adaptation	Lick_free adaptation	Nosepokes_free adaptation	Visits_nosepoke adaptation	Visits_duration_nosepoke adaptation	Nosepokes_nosepoke adaptation	Lick_nosepoke adaptation	Error%_place learning	Error%_reverse learning	Δ Error %	Running wheel_cm/day	RER	SumXT_home-cage activity_day	Drink_day (ml)	Food intake_day (g)	Rearing activity_day	#1	#2	#3	#4	#5	#1	#2	#3	#4	#5
Low	Mean ± std.	993.57 ± 359.88	9223.37 ± 5227.92	3247.68 ± 32.02	2629.57 ± 1671.55	246.43 ± 116.03	3403.96 ± 1047.91	548.57 ± 239.34	1232.46 ± 255.23	53.59 ± 11.2	54.02 ± 10.58	0.43 ± 4.34	80524.01 ± 57798.16	0.92 ± 0.02	16751.51 ± 2885.54	3.51 ± 0.55	4.25 ± 0.25	5722.48 ± 2861.6	22.02 ± 7.97	18.34 ± 10.24	27.12 ± 10.22	10.34 ± 4.65	14.61 ± 4.84	26.82 ± 0.91	26.77 ± 0.81	28.20 ± 0.85	28.85 ± 1.22	28.51 ± 1.65
	Min. - Max.	470.00 - 1487.00	8253.65 - 22949.13	2357.91 - 4715.37	1422.00 - 6187.00	122.00 - 434.00	2124.25 - 223.22	246.00 - 929.00	950.08 - 1583.47	30.52 - 64.5	37.28 - 70.43	-4.46 - 6.76	55.36 - 145125.74	0.90 - 0.96	13527.17 - 22251.67	2.68 - 4.20	3.93 - 4.68	3621.96 - 9929.16	13.43 - 35.95	9.26 - 37.18	14.29 - 40.50	3.77 - 16.99	8.01 - 21.58	25.60 - 28.00	25.60 - 27.80	27.40 - 29.90	27.30 - 30.70	25.90 - 30.80
Average	Mean ± std.	814.25 ± 263.9	9223.37 ± 9223.37	1975.95 ± 742.55	2813.51 ± 562.71	246.00 ± 117.61	6005.38 ± 7173.93	617.12 ± 325.00	1133.76 ± 362.63	57.82 ± 5.00	59.44 ± 10.19	1.61 ± 13.90	205321.04 ± 42712.63	0.91 ± 0.03	16360.72 ± 3903.77	3.25 ± 0.74	4.03 ± 0.70	6209.83 ± 3039.79	17.50 ± 7.45	20.08 ± 7.76	31.17 ± 12.39	15.85 ± 5.03	18.94 ± 16.4	24.71 ± 1.37	23.82 ± 1.57	25.72 ± 1.49	27.55 ± 1.58	27.37 ± 1.24
	Min. - Max.	411.00 - 1184.00	7874.04 - 160151.4	667.45 - 2833.56	1035.00 - 5156.00	134.00 - 467.00	2237.12 - 23497.07	351.00 - 1124.00	510.72 - 1544.58	49.73 - 66.51	46.11 - 72.91	-16.61 - 6.76	148505.18 - 261645.22	0.88 - 0.95	11979.69 - 24648.00	2.40 - 4.61	2.56 - 4.58	2868.91 - 10298.76	12.38 - 30.61	8.99 - 29.16	17.92 - 47.96	11.35 - 26.03	8.57 - 54.85	22.62 - 6.80	21.40 - 25.80	23.50 - 28.20	25.30 - 30.30	25.80 - 29.50
High	Mean ± std.	932.29 ± 256.07	9223.37 ± 9223.37	2409.87 ± 558.64	2153.57 ± 970.62	252.14 ± 113.74	6651.11 ± 6278.09	813.29 ± 789.98	1027.87 ± 195.29	62.78 ± 5.09	56.32 ± 3.93	-6.46 ± 5.73	476838.96 ± 133315.45	0.90 ± 0.03	18298.99 ± 3634.65	3.90 ± 0.55	4.74 ± 0.38	9139.53 ± 10174.63	26.64 ± 16.35	20.74 ± 14.79	28.98 ± 10.27	13.20 ± 7.25	14.99 ± 4.94	26.15 ± 2.86	26.25 ± 2.46	27.75 ± 2.77	28.82 ± 2.81	28.46 ± 2.93
	Min. - Max.	506.00 - 1257.00	7140.55 - 53972.53	1766.49 - 3097.91	498.00 - 3514.00	138.00 - 405.00	2120.51 - 7075.89	251.00 - 2292.00	613.73 - 1157.71	52.98 - 68.70	51.05 - 61.43	-14.68 - 2.59	295889.96 - 702930.22	0.83 - 0.94	14744.88 - 25673.94	3.05 - 4.81	4.06 - 5.25	3182.23 - 31332.15	10.07 - 52.53	9.92 - 46.65	19.53 - 8.11	6.62 - 28.09	11.37 - 24.85	22.00 - 29.00	22.90 - 29.50	24.20 - 31.30	24.90 - 32.10	25.10 - 32.20
Total	Mean ± std.	908.86 ± 291.44	9223.37 ± 9223.37	2518.63 ± 874.08	2545.00 ± 1400.86	248.09 ± 110.28	5383.11 ± 5542.49	657.73 ± 492.49	1131.47 ± 283.41	58.05 ± 8.1	56.72 ± 8.73	-1.33±9.61	252004.96 ± 184723.71	0.91 ± 0.03	17101.78 ± 3458.48	3.55 ± 0.65	4.34 ± 0.55	6986.94 ± 6107.81	21.81 ± 11.2	19.69 ± 10.23	29.22 ± 10.75	13.25 ± 5.92	16.24 ± 10.15	25.84 ± 2.01	25.53 ± 2.13	27.15 ± 2.09	28.37 ± 1.98	28.10 ± 1.98
	Min. - Max.	411.00 - 1487.00	7140.55 - 160151.40	667.45 - 4715.37	498.00 - 6187.00	122.00 - 467.00	2120.52 - 3497.07	246.00 - 2292.00	510.72 - 1583.47	30.52 - 68.70	37.28 - 72.91	-16.60 - 16.76	55.36 - 702930.22	0.83 - 0.96	11979.69 - 25673.94	2.40 - 4.81	2.56 - 5.25	2868.91 - 31332.15	10.07 - 52.53	8.99 - 46.65	14.29 - 47.96	3.77 - 28.09	8.01 - 54.85	22.00 - 29.00	21.40 - 29.50	23.50 - 31.30	24.90 - 32.10	25.10 - 32.20
